# Supplementary material for: Temporal analysis of genetic diversity and gene flow in the threatened catfish Pseudoplatystoma magdaleniatum from a dammed neotropical river
Source: PLoS One. 2024 Apr 18;19(4):e0301577. doi: 10.1371/journal.pone.0301577 (PMC11025948; doi:10.1371/journal.pone.0301577)
Supplement: S1 Table — P-values in bold (< 0.05) are significant. (XLSX) [file pone.0301577.s001.xlsx]

## Sheet: Hoja1
Loci	S2-S3	S4-S5	S6-S7-S8	Across Population
Psm03	0.66	0.14	0.76	0.5
Psm06	0.04	0.07	0.43	0.03
Psm16	0.38	0.52	0.74	0.7
Psm22	0.09	0.31	0.06	0.05
Psm26	0.51	0.08	0.1	0.09
Psm19	0.33	0.16	0.16	0.14
Psm21	0.31	0.26	0.08	0.12
Psm18	0.8	0.85	0.01	0.09
Psm11	0.42	0.79	0.47	0.72
Psm04	0.12	0.07	0.85	0.12
Psm24	0.58	0.38	0.89	0.77
Psm14	0.59	0.11	0.08	0.11
Psm25	0.36	0.3	0.17	0.24
Across loci	0.25	0.04	0.02	0
